# Supplementary material for: Sutureless and Rapid Deployment vs. Transcatheter Valves for Aortic Stenosis in Low-Risk Patients: Mid-Term Results
Source: J Clin Med. 2023 Jun 14;12(12):4045. doi: 10.3390/jcm12124045 (PMC10299284; doi:10.3390/jcm12124045)
Supplement: Supplementary file 1 [file jcm-12-04045-s001.zip]

Archive with 1 entries (1 files):
- jcm-2395893-supplementary.pdf
